# Supplementary material for: A Multi-Disulfide Receptor-Binding Domain (RBD) of the SARS-CoV-2 Spike Protein Expressed in E. coli Using a SEP-Tag Produces Antisera Interacting with the Mammalian Cell Expressed Spike (S1) Protein
Source: Int J Mol Sci. 2022 Feb 1;23(3):1703. doi: 10.3390/ijms23031703 (PMC8835783; doi:10.3390/ijms23031703)
Supplement: Supplementary file 1 [file ijms-23-01703-s001.zip]

Archive with 1 entries (1 files):
- ijms-1484071-supplementary.pdf
